# Supplementary material for: Genome-wide identification of differentially expressed genes under water deficit stress in upland cotton (Gossypium hirsutum L.)
Source: BMC Plant Biol. 2012 Jun 15;12:90. doi: 10.1186/1471-2229-12-90 (PMC3438127; doi:10.1186/1471-2229-12-90)
Supplement: Additional file 1 — Annotation of 147 differntially expressed TDFs. [file 1471-2229-12-90-S1.xls]

## Sheet: Additional file 1
Additional File 1. Annotation of 147 differntially expressed TDFs.
Category	ID	bpa	GenBank accession	MseI/ TaqIb	Protein sequence with highest similarity			Cotton ESTc	Expressiond		Sub-genomee
					Accession	E value	Description [species]		Leaf	Root
Unclassified
	01A10	232 (206)	JK512212	CT/TC	na	na	na	DW509768	+		A (98), D (100)
	01E01	223 (197)	JK512213	AC/TC	ABK94420	3e-08	unknown [Populus trichocarpa]	EX166929	-	-	A (100), D (98)
	01G03	265 (239)	JK512214	AG/TC	CCA66044	2e-07	hypothetical [Beta vulgaris]	ES840922 (99)	-	+	na
	01A05	288 (262)	JK512215	AG/TC	XP_002301143	1e-19	unknown [Populus trichocarpa]	DW511774		-	na
	02A04	194 (168)	JK512216	GA/TC	XP_002311674.1	5e-17	unknown [Populus trichocarpa]	DW224350		-	na
	02C11	223 (197)	JK512217	TC/TC	ABK94420.1	1e-07	unknown [Populus trichocarpa]	DT468917		-	A (99), D (97)
	02H11	271 (245)	JK512218	TC/TC	CAN61665.1	0.0008	hypothetical protein [Vitis vinifera]	DW510601 (99)		+	na
	03H01	196 (170)	JK512219	TG/TC	na	na	na	ES839612 (97)	+		A (96), D (99)
	05C01	218 (192)	JK512220	AC/TC	na	na	na	DW227487	-	-	na
	05B06	256 (230)	JK512221	CA/AG	na	na	na	ES802364 (99)	-		A (99), D (97)
	05F08	261 (235)	JK512222	GA/AG	na	na	na	JG450278		-	A (100), D (92)
	06E08	218 (192)	JK512223	TG/AG	na	na	na	na		+	na
	07E05	244 (218)	JK512224	CA/AC	ABS32229.1	4e-39	hypothetical protein [Carica papaya	ES823840.1		-	D (94)
	07F09	214 (188)	JK512225	GA/AC	CBI20368.3	7e-15	unnamed protein product [Vitis vinifera]	DW505931 (99)		-	na
	07B11	260 (234)	JK512226	GA/AC	XP_002520929.1	2e-07	bromodomain-containing protein [Ricinus communis]	ES808632.1	+	-	na
	02A12	289 (263)	JK512227	TC/TC	XP_002297842.1	1e-27	hypothetical protein [Populus trichocarpa]	DW498397(99)		+	na
	08H09	302 (276)	JK512228	TC/AC	na	na	na	DT554539.1 (99)		+	D (94)
	08H12	239 (213)	JK512229	TG/AC	ADV57639.1	1e-16	copper binding protein 4 [Gossypium hirsutum]	EV482667.1 (99)		+	A (98)
	10-1C05	283 (257)	JK512230	CA/GA	XP_002313669.1	4e-29	hypothetical protein [Populus trichocarpa]	DW476149 (99)	+		D (99)
	11-2F05	254 (228)	JK512231	CT/GA	na	na	na	ES842586.1	+		A (98), D (99)
	2-1C02	177 (151)	JK512232	AC/GA	na	na	na	DW517936.1		+	na
	A04C10	247 (221)	JK512233	TG/CA	na	na	na	CO088670.1(98)	+		D (98)
	A04H02	342 (316)	JK512234	CT/CA	XP_002266495.1	9e-12	hypothetical protein [Vitis vinifera]	DW008410		+	na
	A03G07	237 (211)	JK512235	TG/GT	na	na	na	ES838235.1	-		A (99), D (96)
	A03F01	370 (344)	JK512236	CT/CT	na	na	na	BG443886.1		+	A (99)
	A03D01	276 (250)	JK512237	CT/CT	XP_002514747.1	2e-15	conserved protein [Ricinus communis]	na		+	na
	A02A11	419 (393)	JK512238	CA/CT	XP_002283278.1	1e-31	hypothetical protein [Vitis vinifera]	ES811410.1 (88)	-		D (95)
	A02C03	206 (193)	JK512239	TG/CA	XP_002266495.1	1e-10	hypothetical protein [Vitis vinifera]	ES824591 (98)		-	na
	01A04	322 (296)	JK512240	AC/TC	XP_002281658.1	1e-53	glycosyl transferase CAZy family GT8 [Populus trichocarpa]	ES804097 (99)		-	A (99), D (99)
	02F01	559 (533)	JK512241	CT/TC	XP_002272727	2e-85	60S ribosomal protein L19 [Vitis vinifera]	JG451097		+	A (99), D (99)
	05F03	239 (213)	JK512242	AG/TC	ZP_06529677.1	2e-34	cell wall-associated hydrolase [Streptomyces lividans TK24]	JG450353.1 (78)		+	A (78)
	05E05	208 (182)	JK512243	CA/TC	XP_002887538.1	5e-09	galactosyl transferase [Arabidopsis thaliana]	DR458090		+	A(85), D (100)
	06B01	274 (248)	JK512244	GT/AG	ACU17368.1	3e-40	glycosyl transferase family 1 protein [Glycine max]	ES813597	+		A (99),D (97)
	03E08	220 (194)	JK512245	AG/TG	CBI30109.3	2e-17	unnamed protein product [Vitis vinifera]	ES845054.1 (89)		+	D (100)
	A05G09	230 (204)	JK512246	GA/CT	XP_002522583.1	1e-23	conserved protein [Ricinus communis]	DW514191 (66)		-	na
	A05E08	498 (472)	JK512247	TG/CT	XP_002524541.1	4e-85	F-box protein AFR [Ricinus communis]	ES839705.1 (99)		+	A (90), D (99)
Stress/Defense
	01B11	214 (188)	JK512248	CT/TC	ABM97657	1e-25	chloroplast heat shock protein 70 [Capsicum annuum]	na	+	+	na
	01D09	389 (363)	JK512249	CA/TC	XP_002521418	2e-21	nucleic acid binding protein [Ricinus communis]	ES820443(99)		+	A (99)
	01E11	268 (242)	JK512250	CT/TC	AAU85537	2e-30	pathogenesis-related protein 10 [Gossypium davidsonii]	JG969085		+	D (99)
	02D03	215 (189)	JK512251	GA/TC	ABG66205	2e-14	glutathione S-transferase GST 34, putative [Oryza sativa Japonica]	DW495591	+		D (98)
	02G05	273 (247)	JK512252	GA/TC	XP_002327752.1	4e-27	DNAJ heat shock protein-like [Populus trichocarpa]	ES791048 (97)	-		A (87)
	02A05	268 (242)	JK512253	GA/TC	P46522.1	7e-42	Lea5-D/Drought induced [Gossypium hirsutum]	DW228770		+	A (97)
	02A09	274 (248)	JK512254	GT/TC	BAC75399.1	1e-50	manganese superoxide dismutase-like protein [Nicotiana tabacum]	DW226492 (99)		-	A (99), D (99)
	03E11	416 (390)	JK512255	CA/TG	XP_002324004.1	5e-72	universal stress protein [Populus trichocarpa]	DW484973 (98)		+	A (99)
	04F02	424 (398)	JK512256	CA/TG	ABD65462.1	4e-72	short chain alcohol dehydrogenase [Gossypium hirsutum]	DN827522.1	-		D (89)
	04E04	287 (261)	JK512257	GA/TG	ACD93209.1	0.0002	heat shock protein 70 [Camellia sinensis]	EV484309.1	+		A (99)
	04A05	281 (255)	JK512258	GA/TG	ABQ96600.1	2e-19	glutathione peroxidase [Salvinia cucullata]	DW504657 (70)	+		A (51), D (70)
	A04A09	256 (230)	JK512259	TC/CA	XP_002278643.1	2e-35	aldo/keto reductase [Vitis vinifera]	ES793928.1	+	+	A (100), D (97)
	04B09	328 (302)	JK512260	GT/TG	ACJ11740.1	5e-59	heat shock protein 70 [Gossypium hirsutum]	DW486235		+	A (97)
	04C12	262 (236)	JK512261	GT/TG	BAB33421.1	5e-29	putative senescence-associated protein [Pisum sativum]	ES842884.1 (99)		-	A (99), D (99)
	06E12	346 (320)	JK512262	AC/AC	XP_002530090.1	8e-40	ERD15 [Ricinus communis]	EX165130.1	-		A (98), D (98)
	07B12	320 (294)	JK512263	GA/AC	XP_002269812.1	7e-57	phosphoadenosine phosphosulfate reductase family protein [Vitis vinifera]	EY197850 (96)		+	D (99)
	07H03	205 (179)	JK512264	AG/AC	ABI97958	3e-17	alpha-crystalline heat shock protein [Gossypium arboreum]	DW489237.1 (99)		+	na
	21-2B11	281 (268)	JK512265	GA/GA	ABM92419.1	7e-29	chloroplast HSP70 [Cucumis sativus]	DR455842.1 (95)	+		A (85), D (73)
	A05D11	276 (250)	JK512266	GT/CT	XP_002271534.1	7e-39	Speckle-type POZ protein [Vitis vinifera]	ES800640.1 (97)	-		D (88)
	A05G01	249 (223)	JK512267	GT/CA	AAN03820.1	2e-43	AAA-ATPase-like protein [Oryza sativa]	ES825743 (95)	-		D (99)
	A04E09	298 (272)	JK512268	TG/CA	AAF45188.1	8e-45	alcohol dehydrogenase B [Gossypium hirsutum]	DW483647		-	A (99), D (99)
	A02A02	477 (451)	JK512269	GT/GT	XP_002298535.1	1e-81	monodehydroascorbate reductase, putative [Populus trichocarpa]	ES831339.1 (99)	-		A (76), D (98)
	A03G05	279 (253)	JK512270	TG/GT	BAD94133.1	2e-40	5'-adenylylsulfate reductase [Arabidopsis thaliana]	DT467651		+	A (98), D (99)
	A04A08	331 (305)	JK512271	TC/CA	XP_002509655.1	1e-48	superoxide dismutase copper chaperone, putative [Ricinus communis]	DW232611		+	na
	A04G04	307 (281)	JK512272	AC/CA	XP_002509655.1	9e-44	superoxide dismutase copper chaperone, putative [Ricinus communis]	ES816953	-		na
	6-1C03	614 (588)	JK512273	AC/GA	XP_002329420	2e-31	E3 ubiquitin-protein ligase [Populus trichocarpa]	EX166149.1(96)	+		na
	A04H12	322 (296)	JK512274	GT/CA	ADX36106.1	2e-30	CuZn-superoxide dismutase 2 [Haberlea rhodopensis]	JG454758		+	A (99), D (97)
Metabolism
	01H09	576 (550)	JK512275	CA/TC	ACJ85466.1	6e-104	Threonine aldolase [Medicago truncatula]	DW477048 (99)		+	D (95)
	02A01	554 (528)	JK512276	CT/TC	NP_174179	1e-49	GDSL esterase/lipase [Arabidopsis thaliana]	DN802845(99)		-	D (96)
	02F04	199 (173)	JK512277	GA/TC	BAF03074	1e-29	phenylalanine ammonia-lyase [Solanum melongena]	ES799057		-	A (90), D (100)
	02D06	680 (654)	JK512278	GA/TC	ABX10444.1	7e-142	phosphoethanolamine N-methyltransferase [Gossypium hirsutum]	DW238205 (98)		+	A (97), D (99)
	03E04	545 (519)	JK512279	TG/TC	ADW80334.1	1e-83	enoyl-ACP reductase [Dimocarpus longan]	ES813690.1 (99)		-	A (79), D (74)
	03A07	365 (339)	JK512280	AC/TG	ADK23940.1	2e-63	beta-ketoacyl-ACP synthase II [Gossypium hirsutum]	DW238354		+	D (99)
	04C10	313 (287)	JK512281	TC/GT	ABA01477.1	2e-61	cytochrome P450 DDWF1 [Gossypium hirsutum]	ES794083.1 (99)	-		A (99), D (99)
	05B05	201 (175)	JK512282	CA/TC	BAD94078.1	9e-29	pyruvate kinase [Arabidopsis thaliana]	ES823174.1		-	D (94)
	05C09	237 (224)	JK512283	GA/AG	CBI32677.3	2e-19	Diaminopimelate epimerase [Vitis vinifera]	DW506470.1(99)		-	A (98), D (96)
	05C11	221 (195)	JK512284	GT/AG	ACP43318.1	1e-35	mannose-6-phosphate isomerase [Citrus maxima]	DW497531 (98)		+	na
	05H11	229 (203)	JK512285	GT/AG	NP_193180.1	2e-09	enoyl-CoA hydratase [Arabidopsis thaliana]	DW501852 (98)		-	na
	07E06	251 (225)	JK512286	CT/AC	XP_002509914.1	2e-40	aldose 1-epimerase, [Ricinus communis]	DW514473.1 (97)		-	D (97)
	07A11	260 (234)	JK512287	GA/AC	ABK55694.1	6e-30	ferroxin-dependent glutamate synthase precursor [Cucumis sativus]	na	+	-	na
	A05D02	223 (197)	JK512288	GT/CA	ADP08983.1	4e-35	vacuolar invertase 1 [Gossypium hirsutum]	EV493690.1		-	A (99), D (100)
	08D03	215 (189)	JK512289	GT/AC	ACP43318.1	3e-34	mannose-6-phosphate isomerase [Citrus maxima]	DW497531 (99)		+	na
	08E08	248 (222)	JK512290	TC/AC	XP_002336631.1	1e-24	Flavonol synthase/flavanone 3-hydroxylase [Populus trichocarpa]	na	-		na
	13-1A07	184 (158)	JK512291	AC/GA	CAN81315.1	4e-17	3-isopropylmalate dehydrogenase [Vitis vinifera]	DT569494.1		+	A (100), D (98)
	A04A01	249 (223)	JK512292	CA/CA	XP_002320887.1	2e-25	cytochrome P450 [Populus trichocarpa]	DW224157.1 (65)		-	na
	A02D06	337 (311)	JK512293	AC/CT	BAE47038.1	3e-62	sorbitol related enzyme [Solanum lycopersicum]	ES800239.1 (99)	-		A (76), D (99)
	A02A06	371 (351)	JK512294	AC/CT	CBI22092.3	7e-31	3-hydroxyisobutyryl-coenzyme A hydrolase [Vitis vinifera]	ES844830.1		+	A (96), D (99)
	A01G09	337 (311)	JK512295	CA/GT	ABK94894.1	3e-39	acyltransferase-like protein [Populus trichocarpa]	ES822688.1 (99)	+		A (99), D (89)
Gene Regulation
	02G03	229 (203)	JK512296	GA/TC	ACF81592	4e-39	EF-1 [Zea mays]	ES800247	-		A (99), D (99)
	02F09	283 (257)	JK512297	GT/TC	XP_002280080.1	7e-31	translation initiation factor-like protein [Vitis vinifera]	EX172706		+	D (100)
	02G10	214 (188)	JK512298	TC/TC	XP_002510155.1	0.079	MYB TF [Ricinus communis]	DT046895	+	-
	03F10	267 (241)	JK512299	AG/TG	XP_002282957.1	2e-31	ZF TF [Vitis vinifera]	na		+	A (99)
	03G12	371 (345)	JK512300	CT/TG	BAF33335.1	1e-40	EF-1 alpha [Capsicum chinense]	ES828330.1 (99)		+	D (98)
	04A07	259 (233)	JK512301	GT/TG	XP_002269076.1	3e-17	Mutator-like transposase [Vitis vinifera]	ES810609.1	-		na
	06G01	288 (262)	JK512302	GT/AG	XP_002529156.1	1e-32	nucleolar RNA-associated protein [Ricinus communis]	na		+	A (98)
	07F01	417 (391)	JK512303	AC/AC	CAN72877.1	6e-12	eukaryotic translation initiation factor 3 subunit [Vitis vinifera]	DT457466.1		+	D (99)
	07A08	345 (319)	JK512304	CT/AC	XP_002509447.1	2e-25	ring finger protein, putative [Ricinus communis]	na		+	na
	08D10	295 (269)	JK512305	TC/AC	XP_002321660.1	6e-22	topoisomerase-like protein [Populus trichocarpa]	DW486009.1		-	D (95)
	7-1E03	267 (241)	JK512306	AC/GA	AAX07459.1	7e-13	ethylene-responsive element binding protein ERF5 [Gossypium hirsutum]	ES851310	-		na
	A05H04	251 (225)	JK512307	GT/CT	CBI27360.3	7e-29	SET domain protein [Vitis vinifera]	na	+		na
	A03F11	262 (236)	JK512308	GA/GT	ACJ02350.1	2e-24	60S ribosomal protein L13A [Vernicia fordii]	EX169108 (99)	+		A (98), D (99)
	A02F10	265 (239)	JK512309	AG/CT	CBI28976.3	9e-18	bHLH transcription factor 1 [Vitis vinifera]	DW234145.1 (99)	-
	A02C04	352 (326)	JK512310	GA/CA	AAV51938.1	7e-05	AP2/EREBP transcription factor ERF-1 [Gossypium hirsutum]	na		+	na
	A01E10	352 (326)	JK512311	AC/GT	XP_002520550.1	2e-47	eukaryotic translation initiation factor 2C, putative [Ricinus communis]	DW507201.1 (99)		-	A (97)
	A01G05	301 (275)	JK512312	AG/GT	XP_002331177.1	5e-37	putative ring box-1 protein [Populus trichocarpa]	DW503135.1	-		A (98)
Signal Transduction
	01C02	229 (203)	JK512313	AC/TC	ABD65465	1e-14	protein phosphatase 2C [Gossypium hirsutum]	DT572673 (99)		+	D (97)
	01G04	270 (244)	JK512314	AG/TC	AAB67829	7e-46	GTP binding protein [Pisum sativum]	ES809949		+	D (99)
	01A07	302 (276)	JK512315	CA/TC	XP_002531999	1e-24	Receptor protein kinase CLAVATA1 precursor, putative [Ricinus communis]	EX172056	-	+	A (98), D (98)
	01C12	388 (362)	JK512316	CT/TC	CBI32010.3	1e-40	protein kinase [Vitis vinifera]	DT464587 (83)		+	na
	03F03	405 (379)	JK512317	TG/TC	ACU24291.1	1e-68	RAB GTPase homolog [Glycine max]	EV499186.1(99)	-		A (98), D (81)
	04C01	392 (366)	JK512318	CT/TG	XP_002884700.1	9e-32	RAPTOR1B [Arabidopsis lyrata]	DT457481.1 (84)			A (98), D (83)
	04C03	217 (191)	JK512319	GA/TG	XP_002284967.1	3e-38	RAN2; GTP binding [Vitis vinifera]	ES827152		-	A (99), D (98)
	05E12	259 (233)	JK512320	GT/AG	ACC60969.1	2e-33	phytochrome A [Vitis riparia]	EX168627		-	D (85)
	06G11	241 (215)	JK512321	AC/AC	CBI15931.3	1e-31	protein phosphatase 2c [Vitis vinifera]	DR463172 (99)	-	+	na
	08H03	231 (205)	JK512322	GT/AC	XP_002534368.1	5e-30	LOX3 [Ricinus communis]	DT567650		+	D (98)
	A04C04	227 (201)	JK512323	AC/CA	XP_002328105.1	0.46	Protein phosphatase 1 regulatory subunit SDS22 [Populus trichocarpa]	ES831723.1 (98)		-	na
	A03D08	531 (505)	JK512324	TC/GT	XP_002319412.1	2e-43	mitogen-activated protein kinase [Populus trichocarpa]	na	-		na
	A02B01	381 (355)	JK512325	TC/GT	XP_002524934.1	3e-43	Nodulation receptor kinase precursor, putative [Ricinus communis]	DR459036 (72)	+	+	D (98)
	A01G06	362 (336)	JK512326	CA/GT	XP_002511103.1	2e-46	phosphoprotein phosphatase, putative [Ricinus communis]	ES815814.1 (87)		+	na
Transport
	01F08	372 (346)	JK512327	CA/TC	XP_002519617	2e-65	protein translocase [Ricinus communis]	ES843754		-	A (91), D (99)
	02E08	371 (345)	JK512328	GT/TC	CAC05466.1	1e-50	potassium transport protein [Arabidopsis thaliana]	ES841073 (97)	+		A (68), D (98)
	03G02	248 (222)	JK512329	TG/TC	XP_002309091.1	4e-25	Peptide transporter, putative [Populus trichocarpa]	DW502711 (99)	+	-	D (97)
	03E06	286 (260)	JK512330	AC/TG	AAK07827.1	7e-09	mitochondrial processing peptidase beta subunit [Cucumis melo]	ES806728.1		-	D (94)
	05F07	238 (212)	JK512331	CT/TG	CBI18074.3	4e-09	protein transporter [Vitis vinifera]	ES851975.1 (96)	-	+	D (99)
	06C03	537 (511)	JK512332	GT/AG	ABD63904.1	2e-92	aquaporin 1 (PIP1;3) [Gossypium hirsutum]	ES800033.1 (99)		+	A (99), D (98)
	06E09	274 (248)	JK512333	TG/AG	ADE34281.1	4e-51	aquaporin PIP1;12 [Gossypium hirsutum]	ES800033.1 (99)	+	-	A (99), D (98)
	07G08	363 (337)	JK512334	CT/AC	ACN80147.1	5e-36	phosphate transporter 2 [Glycine max]	na		+	na
	08A01	360 (334)	JK512335	GA/AC	XP_002281906.1	8e-40	POT family protein [Vitis vinifera]	na		-	D (97)
	A05H02	558 (532)	JK512336	TC/CA	XP_002519488.1	2e-97	ABC transporter [Ricinus communis]	AI728473.1 (98)		-	D (58)
	A03D06	600 (574)	JK512337	TG/GT	P31405.1	3e-119	V-type proton ATPase catalytic subunit A [Gossypium hirsutum]	P31405.1 (98)		+	A (95), D (85)
Photosynthesis
	01E10	243 (217)	JK512338	CT/TC	ACU17477.1	2e-05	Photosystem I reaction center subunit VI [Glycine max]	EY197220 (89)	+		D (89)
	02H08	365 (339)	JK512339	GT/TC	NP_181539	5e-68	chlorophyll a-b binding protein CP29.3 [Arabidopsis thaliana]	DN780965 (99)	-		A (97), D (97)
	06F11	236 (210)	JK512340	AC/AC	ACU13646	1e-20	PSII RC [Glycine max]	DW502424.1		-	na
	08H05	273 (247)	JK512341	GT/AC	XP_002319636.1	3e-34	ribose-5-phosphate isomerase [Populus trichocarpa]	DT556372 (99)	+	-	A (99)
	A02F01	299 (273)	JK512342	TC/GT	ADG23113.1	6e-11	transketolase [Rhizoplaca chrysoleuca]	na		-	na
	A05B04	428 (402)	JK512343	TC/CA	NP_001117239.1	4e-74	oxygen-evolving enhancer protein 2-1 [Arabidopsis thaliana]	EX170064.1 (99)		-	D (99)
	A04A11	225 (199)	JK512344	TG/CA	Q6SJV8.2	2e-36	Mg-protoporphyrin IX monomethyl ester oxidative cyclase [Gossypium hirsutum]	DN826387.1	+		A (99), D (100)
	A02G02	290 (264)	JK512345	GA/GT	ACO51068.1	8e-48	chloroplast chlorophyll A-B binding protein [Gossypium hirsutum]	ES814766.1		-	D (98)
Cell Growth/Structure
	07E02	223 (197)	JK512346	AG/AC	XP_002531958.1	5e-16	hydrolase, hydrolyzing O-glycosyl compounds [Ricinus communis]	DT465622	-		D (99)
	A5B01	263 (237)	JK512347	GT/CA	XP_002534094.1	2e-32	Beta-expansin 1a precursor [Ricinus communis]	DT467938	-		D (98)
	14-1C07	394 (368)	JK512348	AC/GA	XP_002309443.1	2e-46	Glucan endo-1,3-beta-glucosidase precursor, putative [Populus trichocarpa]	na		+	na
	17-1A09	241 (215)	JK512349	CA/GA	AAD25952.1	1e-40	callose synthase catalytic subunit [Gossypium hirsutum]	DW496978.1		-	D (94)
	5-1A03	569 (543)	JK512350	CT/GA	NP_001044358.1	8e-48	cellulose synthase-like family C1 protein [Oryza sativa Japonica]	DN817248.1 (87)		+	A (82)
	08E01	440 (415)	JK512351	GA/AC	XP_002320557.1	3e-07	Actin-binding FH2 [Populus trichocarpa]	BQ405671.1 (65)	+	-	A (67)
	A05A04	294 (268)	JK512352	GA/CA	ADA68258.1	2e-35	tubulin beta [Honckenya peploides]	ES807406.1 (99)		-	A (98), D (98)
Protein Fate
	03H05	325 (299)	JK512353	AC/TG	AAK55849.1	9e-45	aspartic protease [Manihot esculenta]	EV497422.1		-	A (97), D (99)
	04D09	250 (224)	JK512354	TC/TG	BAE48666.1	9e-21	Serine carboxypeptidase [Prunus mume]	DT456670 (83)		-	na
	05A10	215 (189)	JK512355	GT/AG	ACT63839.1	2e-26	cydophilin [Gossypium hirsutum]	ES849851.1		-	A (99)
	08D09	279 (253)	JK512356	TC/AC	CAE54306.1	1e-36	putative papain-like cysteine proteinase [Gossypium hirsutum]	EV482452.1 (99)	+		A (95), D (98)
Energy
	07E12	334 (308)	JK512357	GA/AC	XP_002513246.1	1e-68	Cytochrome b6-f complex iron-sulfur chloroplast precursor, putative [Ricinus communis]	ES845215 (99)	-		D (98)
	08H11	235 (209)	JK512358	TG/AC	ACU30263	7e-10	ATP synthase 9 mitochondrial, putative [Silene delicatula]	EX165920.1 (99)		-	A (99)
a: Sizes of cDNA-AFLP fragments. Sizes of genBank submited sequences after removing adaptor sequences are in parentheses.
b: Two nucleotide extensions from each selective primer.
c: Cotton (Gossypium hirsutum) EST sequences with highest sequence similarity. Only partial sequence similarity is shown as percentage in parentheses.
d: Up-regulation (+) and down-regulation(-) by water-deficit stress.
e: Sequence similarity is shown in parentheses to A-genome (A) and D-genome (D) diploid cotton species.
na: not available.
